# Supplementary material for: Exploring the relationship between social jetlag with gut microbial composition, diet and cardiometabolic health, in the ZOE PREDICT 1 cohort
Source: Eur J Nutr. 2023 Aug 2;62(8):3135–47. doi: 10.1007/s00394-023-03204-x (PMC10611873; doi:10.1007/s00394-023-03204-x)
Supplement: Supplementary file 2 — Supplementary file2 (XLSX 145 KB) [file 394_2023_3204_MOESM2_ESM.xlsx]

## Sheet: ST1
Table 1. The prevalences and relative abundances of gut bacterial species by social jetlag status
	SGB	SGB15244	SGB15051	SGB15107	SGB6571	SGB6846	SGB15127	SGB1784	SGB8071	SGB3988	SGB15390	SGB71759	SGB6478	SGB4644	SGB14965	SGB2296	SGB15342	SGB4993	SGB3952	SGB6754	SGB10068	SGB14262	SGB15093	SGB9203	SGB15467_group	SGB4422	SGB15249	SGB4029	SGB14909	SGB9340	SGB2290	SGB4584	SGB4825	SGB15049	SGB9202	SGB15131	SGB14891	SGB14890	SGB9286	SGB15065	SGB14128	SGB4953	SGB3813	SGB59869	SGB5197	SGB4960	SGB14341	SGB4553	SGB14861
	Species	GGB9712_SGB15244	GGB9615_SGB15051	GGB9636_SGB15107	Bacilli_unclassified_SGB6571	Turicibacter_sanguinis	Intestinimonas_massiliensis	Butyricimonas_virosa	Streptococcus_parasanguinis	Clostridia_bacterium	Clostridia_bacterium	GGB51441_SGB71759	Bacilli_unclassified_SGB6478	Clostridium_sp_AF36_4	Anaerotruncus_massiliensis	Alistipes_senegalensis	Faecalibacterium_prausnitzii	Firmicutes_bacterium_AF16_15	Clostridia_bacterium	Faecalibacillus_intestinalis	Escherichia_coli	Candidatus_Geddesella_stercoravicola	GGB9634_SGB15093	Lentisphaeria_bacterium	Desulfovibrio_piger	Ruminococcus_callidus	Ruminococcaceae_bacterium	Erysipelotrichaceae_bacterium	GGB9512_SGB14909	GGB6606_SGB9340	Alistipes_communis	Ruminococcus_gnavus	Blautia_schinkii	GGB9614_SGB15049	Victivallis_vadensis	Lawsonibacter_sp_NSJ_51	GGB9494_SGB14891	Hydrogeniiclostidium_mannosilyticum	Sutterella_wadsworthensis	GGB9618_SGB15065	Christensenellaceae_bacterium	Lachnospiraceae_bacterium	Christensenellaceae_bacterium	Catenibacillus_scindens	Clostridia_bacterium	Eubacterium_ramulus	Eggerthellaceae_unclassified_SGB14341	Mediterraneibacter_sp_gm002	Clostridia_bacterium
Social Jetlag	n	52	59	43	38	32	64	48	96	76	69	105	39	112	30	53	135	135	52	125	106	35	68	68	31	40	94	49	35	43	118	63	41	106	41	74	70	40	31	43	36	46	58	61	32	73	47	56	129
	Prevalence	0.358621	0.406897	0.296552	0.262069	0.22069	0.441379	0.331034	0.662069	0.524138	0.475862	0.724138	0.268966	0.772414	0.206897	0.365517	0.931034	0.931034	0.358621	0.862069	0.731034	0.241379	0.468966	0.468966	0.213793	0.275862	0.648276	0.337931	0.241379	0.296552	0.813793	0.434483	0.282759	0.731034	0.282759	0.510345	0.482759	0.275862	0.213793	0.296552	0.248276	0.317241	0.4	0.42069	0.22069	0.503448	0.324138	0.386207	0.889655
	Mean abundance	0.0877239	0.0530366	0.119626	0.165824	0.00673055	0.0204128	0.0367518	0.0251269	0.0136096	0.0293057	0.019121	0.219208	0.216016	0.00457421	0.0372848	0.948684	0.247188	0.0134613	0.217102	0.206168	0.00263883	0.225637	0.0331366	0.0555252	0.240826	0.360506	0.023403	0.0432213	0.280703	0.337909	0.309059	0.045707	0.0682877	0.0133145	0.0183793	0.00338669	0.00411641	0.170642	0.0212348	0.00887359	0.0220476	0.00328441	0.00296386	0.00177152	0.0168375	0.0400421	0.0217121	0.392694
No Social Jetlag	n	368	367	218	264	261	403	279	531	511	356	630	254	643	166	320	773	741	386	714	468	236	428	340	195	258	640	265	192	251	694	253	219	641	245	513	329	160	242	249	229	326	278	292	194	490	328	329	722
	Prevalence	0.466413	0.465146	0.276299	0.334601	0.330798	0.510773	0.353612	0.673004	0.647655	0.451204	0.798479	0.321926	0.814956	0.210393	0.405577	0.979721	0.939164	0.489227	0.904943	0.593156	0.299113	0.542459	0.430925	0.247148	0.326996	0.811153	0.335868	0.243346	0.318124	0.879594	0.320659	0.277567	0.812421	0.31052	0.65019	0.416984	0.202788	0.306717	0.315589	0.290241	0.413181	0.352345	0.370089	0.245881	0.621039	0.415716	0.416984	0.915082
	Mean abundance	0.113212	0.0558358	0.109269	0.253369	0.00836331	0.024558	0.0326128	0.0130477	0.0137708	0.0260985	0.0250471	0.202822	0.226249	0.00449098	0.0676518	0.908407	0.253276	0.0158714	0.182954	0.268154	0.00285859	0.205032	0.0367944	0.0757401	0.187723	0.474693	0.0215024	0.0295229	0.26721	0.439083	0.075215	0.0350944	0.0644593	0.0192044	0.0229628	0.00270394	0.00260252	0.174234	0.0269699	0.00993635	0.0369589	0.00323336	0.00260463	0.00231991	0.0172473	0.0280347	0.0166679	0.329122
	log_ratio	-0.367984	-0.0742007	0.130643	-0.611592	-0.313349	-0.266719	0.172375	0.945435	-0.016985	0.167213	-0.389485	0.112087	-0.0667752	0.0264926	-0.859542	0.0625886	-0.035105	-0.237614	0.246896	-0.379243	-0.115408	0.138155	-0.151062	-0.447914	0.359387	-0.396969	0.122197	0.549906	0.0710751	-0.37786	2.03879	0.381172	0.0832368	-0.528439	-0.321217	0.324812	0.661478	-0.0300497	-0.34492	-0.163199	-0.745301	0.0226023	0.186402	-0.389084	-0.034696	0.514305	0.381423	0.254785
	Cohen_ES	-0.113198	-0.0236308	0.0274709	-0.118912	-0.064654	-0.051038	0.0535838	0.298621	-0.0074394	0.0333784	-0.205438	0.0239151	-0.0323372	0.00311529	-0.193008	0.0359437	-0.0166355	-0.0983549	0.150282	-0.0462048	-0.0288688	0.0367989	-0.0393644	-0.123703	0.103817	-0.18288	0.0334169	0.116847	0.017736	-0.175977	0.241585	0.0696988	0.0504283	-0.0906108	-0.0709394	0.100115	0.141802	-0.0089258	-0.0812067	-0.0492784	-0.127116	0.00671685	0.0521929	-0.0751175	-0.0093681	0.154605	0.0953165	0.142012
	P-value*	0.00989375	0.178209	0.728154	0.0744566	0.0130146	0.215186	0.804038	0.140526	0.124396	0.659191	0.0124066	0.287021	0.411947	0.931941	0.180474	0.806968	0.690666	0.0168766	0.370114	4.88e-05	0.208949	0.390208	0.501316	0.317002	0.517477	0.00057207	0.709213	0.776093	0.538074	0.053084	0.00446554	0.667447	0.542958	0.343219	0.00197502	0.101036	0.0298622	0.0408186	0.436986	0.328652	0.0536589	0.271754	0.272132	0.513102	0.0815914	0.119365	0.723623	0.681605
	P-value (FDR adjusted)	0.0844002	0.450206	0.873682	0.272338	0.0950339	0.490856	0.917038	0.387386	0.361689	0.839406	0.0950339	0.558171	0.671203	0.964011	0.45065	0.917899	0.849119	0.113047	0.644424	0.00696797	0.486955	0.651699	0.749527	0.597208	0.751172	0.0211894	0.862501	0.894281	0.763761	0.235875	0.067142	0.842467	0.763761	0.632304	0.0463032	0.32301	0.153681	0.194831	0.688091	0.613677	0.235875	0.548136	0.548136	0.751172	0.282274	0.354732	0.872483	0.849119
[truncated: 375 more columns]

## Sheet: ST2
Table 2. The prevalences and relative abundances of gut bacterial species by social jetlag status in an age-matched subgroup (N=817).
	SGB	SGB15272	SGB4894	SGB15132	SGB4815_group	SGB14969	SGB4584	SGB4758_group	SGB15368	SGB71759	SGB4811_group	SGB14253	SGB15350	SGB15383	SGB1877	SGB15154
	Species	Ruminococcaceae_bacterium	Lachnospiraceae_unclassified_SGB4894	Flavonifractor_plautii	Blautia_SGB4815	GGB9559_SGB14969	Ruminococcus_gnavus	Enterocloster_bolteae	GGB9758_SGB15368	GGB51441_SGB71759	Blautia_obeum	Clostridia_bacterium	Candidatus_Avimicrobium_caecorum	Clostridia_bacterium	Bacteroides_caccae	Clostridium_phoceensis
Social Jetlag (n=145)	n (count)	72	51	133	135	57	63	75	98	105	142	73	104	42	110	141
	Prevalence	0.496552	0.351724	0.917241	0.931034	0.393103	0.434483	0.517241	0.675862	0.724138	0.97931	0.503448	0.717241	0.289655	0.758621	0.972414
	Mean abundance	0.0277168	0.0243382	0.10997	0.0898626	0.0122178	0.309059	0.0402302	0.986783	0.019121	0.552587	0.0295941	0.0429687	0.00773683	0.710732	0.144849
No Social Jetlag (n=672)	n (count)	223	355	545	631	368	211	272	509	540	654	392	437	254	514	648
	Prevalence	0.331845	0.528274	0.811012	0.938988	0.547619	0.313988	0.404762	0.75744	0.803571	0.973214	0.583333	0.650298	0.377976	0.764881	0.964286
	Mean abundance	0.00455531	0.0728593	0.0712226	0.118918	0.0183648	0.0811325	0.0122517	1.40071	0.0259926	0.392537	0.0448489	0.0334122	0.0129945	0.471794	0.11297
	log_ratio	2.60514	-1.58189	0.626697	-0.404177	-0.587956	1.92953	1.7153	-0.505355	-0.44294	0.493374	-0.59976	0.36291	-0.748083	0.591149	0.358617
	Cohen_ES	0.308831	-0.207384	0.200226	-0.209968	-0.215004	0.220421	0.248546	-0.240387	-0.232172	0.321213	-0.215294	0.246904	-0.225123	0.295519	0.255772
	P-value*	6.04092e-05	0.000109566	0.00028441	0.000468478	0.00252717	0.00262464	0.00305768	0.00465703	0.00602553	0.00825605	0.0145034	0.017545	0.0176097	0.0246715	0.0378488
	P-value (FDR adjusted)	0.0127161	0.0153757	0.0176081	0.022783	0.0613874	0.0613874	0.0620357	0.0726152	0.0793453	0.0965499	0.119172	0.127822	0.127822	0.159795	0.197018

## Sheet: ST3
	Supplementary Table 3. Mediation analysis on the relationship between SJL and gut microbiome species.
		Total Effect			Direct Effect (ADE)			Mediation Effect (ACME)			Proportion Mediated (%)
SGB	species	Estimate	95% CI	p-value	Estimate	95% CI	p-value	Estimate	95% CI	p-value	Estimate	95% CI	p-value
SGB15272	s__Ruminococcaceae_bacterium	0.440567	(0.26,0.65)	<0.001	0.422847	(0.24,0.63)	<0.001	0.01772	(0.00,0.04)	0.044	0.036612	(0.00,0.11)	0.044
SGB4894	s__Lachnospiraceae_unclassified_SGB4894	-0.26781	(-0.47,-0.07)	0.012	-0.26246	(-0.46,-0.06)	0.014	-0.00535	(-0.02,0.01)	0.456	0.01479	(-0.04,0.13)	0.464
SGB15132	s__Flavonifractor_plautii	0.23135	(0.04,0.42)	0.016	0.20918	(0.02,0.40)	0.024	0.02216	(0.00,0.05)	0.044	0.08926	(0.00,0.48)	0.06
SGB4815_group	s__Blautia_SGB4815	-0.344433	(-0.53,-0.16)	<0.001	-0.345186	(-0.53,-0.16)	<0.001	0.000753	(-0.02,0.02)	0.92	-0.001112	(-0.06,0.05)	0.92
SGB14969	s__GGB9559_SGB14969	-0.13849	(-0.35,0.06)	0.16	-0.1402	(-0.35,0.05)	0.15	0.00171	(-0.01,0.02)	0.8	-0.0063	(-0.47,0.36)	0.85
SGB4584	s__Enterocloster_bolteae	0.293743	(0.09,0.48)	0.006	0.277972	(0.08,0.47)	0.012	0.015771	(0.00,0.04)	0.044	0.049412	(0.00,0.20)	0.05
SGB4758_group	s__Ruminococcus_gnavus	0.18012	(-0.01,0.37)	0.062	0.16674	(-0.02,0.36)	0.094	0.01338	(0.00,0.04)	0.098	0.06569	(-0.19,0.56)	0.152
SGB15368	s__GGB9758_SGB15368	-0.22506	(-0.41,-0.03)	0.026	-0.21907	(-0.40,-0.02)	0.026	-0.00599	(-0.03,0.01)	0.43	0.02084	(-0.06,0.23)	0.448
SGB4811_group	s__Blautia_obeum	0.25312	(0.06,0.44)	0.016	0.24965	(0.05,0.44)	0.014	0.00348	(-0.01,0.02)	0.618	0.01012	(-0.06,0.11)	0.626
SGB15383	s__Clostridia_bacterium...14	-0.2252	(-0.43,-0.03)	0.026	-0.2167	(-0.42,-0.02)	0.026	-0.0085	(-0.03,0.01)	0.274	0.031	(-0.04,0.23)	0.3
SGB71759	s__GGB51441_SGB71759	-0.26359	(-0.46,-0.08)	0.004	-0.23857	(-0.43,-0.05)	0.01	-0.02502	(-0.06,0.00)	0.036	0.09084	(0.01,0.36)	0.04
SGB14253	s__Clostridia_bacterium...16	-0.22265	(-0.42,-0.02)	0.028	-0.22904	(-0.42,-0.02)	0.028	0.00639	(-0.01,0.03)	0.44	-0.02298	(-0.22,0.06)	0.448
SGB15350	s__Candidatus_Avimicrobium_caecorum	0.23549	(0.03,0.43)	0.03	0.24073	(0.04,0.44)	0.024	-0.00524	(-0.02,0.01)	0.516	-0.01592	(-0.20,0.06)	0.534
CI; confidence intervals
Total effect is a total effect of SJL on gut microbiome species (without diet quality)
Direct effect (ADE) is the effect of SJL on gut microbiome species after taking into account a mediation (indirect) effect of diet quality.
The mediation effect (ACME) is the total effect minus the direct effect.

## Sheet: ST4
Table 4. Dietary intakes calculated from EPIC FFQ from PREDICT 1 cohort stratified by social jetlag status.
	Social jetlag			No Social jetlag				Adjusted; habitual sleep duration	Adjusted; sleep quality	All covariates, plus multiple testing (FDR)	Correlation between dietary measures and difference in sleep midpoint (week vs weekend days)
Variable	n	mean	SD	n	mean	SD	P-value*	P-value	P-value	P-value	r (p-value)
HEI score	132	57.6	11.21	739	58.13	10.49	0.936	0.938145	0.998192	0.990779	-0.02 (0.82)
aMED score	132	4.42	1.94	739	4.64	1.9	0.697	0.70161	0.694787	0.851954	-0.03 (0.67)
Original PDI	132	53.5	5.97	739	54.08	6.14	0.54	0.543512	0.519055	0.721229	-0.03 (0.67)
hPDI	132	57.8	6.95	739	59.76	7.28	0.033	0.0329131	0.0301982	0.200582	-0.07 (0.24)
uPDI	132	60.9	6.8	739	59.1	6.6	0.047	0.047297	0.036929	0.210477	0.03 (0.67)
Energy (kcal)	132	60.9	6.79	739	59.1	6.62	0.781	0.785641	0.761325	0.851954	-0.02 (0.79)
Carbohydrate energy (%)	132	44.8	7.9	739	43.9	8.3	0.496	0.499935	0.721168	0.851954	-0.01 (0.94)
Fat energy (%)	132	36.4	6.3	739	37.3	6.5	0.083	0.0838306	0.145534	0.455155	-0.07 (0.24)
Protein energy (%)	132	18.4	3.7	739	17.9	3.3	0.079	0.0791623	0.0828203	0.321811	0.08 (0.19)
Carbohydrate total sugars (g)	132	82.5	36.4	739	86.3	34.3	0.415	0.415903	0.297726	0.541979	-0.02 (0.77)
Carbohydrate glucose (g)	132	17.3	8.5	739	18.1	8	0.552	0.551373	0.389384	0.594393	-0.03 (0.67)
Carbohydrate galactose (g)	132	0.6	0.9	739	0.6	0.7	0.184	0.183496	0.237797	0.481135	0.02 (0.79)
Total PUFA (g)	132	14.2	6.9	739	14.8	7.2	0.302	0.305876	0.329109	0.594393	-0.07 (0.21)
Total SFA (g)	132	23.4	10.1	739	24.3	9.5	0.162	0.163484	0.180989	0.481135	-0.06 (0.30)
Non-starch polysaccharides (g)	132	15.7	5.9	739	16.9	5.9	0.176	0.177539	0.105997	0.358288	-0.06 (0.30)
Sodium (mg)	132	2393	930.5	739	2403.2	829.1	0.96	0.958492	0.77351	0.851954	0.00 (0.94)
Fruits (g)	132	175	135.2	739	210.5	146.8	0.046	0.046163	0.087917	0.321811	-0.04 (0.63)
Legumes (g)	132	37.1	32.9	739	36.9	36.8	0.909	0.90701	0.894878	0.9592	0.00 (0.94)
Vegetables (g)	132	278	140	739	307.1	149.4	0.307	0.309746	0.205997	0.481135	0.00 (0.94)
Fruit juices (g)	132	35.5	52.9	739	27.2	43.3	0.374	0.374137	0.281666	0.541979	-0.03 (0.67)
Sugar sweetened beverages (g)	132	87.7	159.5	739	62.5	119.3	0.022	0.0226499	0.022304	0.189886	0.09 (0.16)
Sweets and desserts (g)	132	52.7	43	739	51.2	40.3	0.734	0.736645	0.953384	0.98184	0.00 (0.94)
Dairy (g)	132	109	93.8	739	116.3	81.9	0.979	0.979199	0.764584	0.851954	0.00 (0.94)
Egg (g)	132	19	21.7	739	20.8	22.5	0.287	0.287307	0.210124	0.481135	0.00 (0.94)
Fish and seafood (g)	132	52.2	41.8	739	45	35.8	0.031	0.0315864	0.0134682	0.182622	0.08 (0.19)
Meat (g)	132	110	76.5	739	97.9	61.4	0.09	0.0899586	0.0767845	0.321811	0.06 (0.29)
Nuts (g)	132	14.5	17.9	739	18	20.4	0.006	0.00573796	0.00923402	0.182622	-0.13 (0.02)
Potatoes (g)	132	76.3	55.9	739	71	48.8	0.026	0.0260609	0.0170524	0.182622	0.04 (0.65)
Refined grains (g)	132	84.1	63	739	72	52.6	0.402	0.398957	0.524919	0.721229	0.04 (0.59)
Whole grain (g)	132	93.7	97	739	91	70.7	0.661	0.664186	0.391532	0.594393	-0.03 (0.67)
Vegetable oils (g)	132	5.4	11.5	739	5.4	7.6	0.438	0.438009	0.627492	0.822306	0.03 (0.67)
Tea and coffee (g)	132	391	360.4	739	382.2	333.4	0.138	0.137652	0.239299	0.481135	0.08 (0.19)
Alcohol	132	112.38	127.36	739	116.78	146.39	0.465	0.462	0.406	0.594393	0.09 (0.15)
ANCOVA p-values controlled for sex, age, BMI, ethnicity, and education. A two-sided P<0.05 is considered significant. Abbreviations: FFQ (food frequency questionnaire), HEI (healthy eating Index), aMED (Mediterranean diet), PDI (Plant-based diet index), hPDI (healthful PDI), uPDI (unhealthful PDI), PUFA (polyunsaturated fatty acids), SFA (saturated fatty acids).

## Sheet: ST5
Table 5. Timing-related free-living dietary habits by social jetlag status
	SJL				No SJL
	n	Mean	SD		n	Mean	sd		p-value*
No eating occasions (≥50kcal)	123	4.7	1.18		682	5.2	1.28		0.00212809
No main meals (F≥300kcal, M≥400kcal)	123	2.4	0.76		682	2.58	0.77		0.00189473
Eating window (hours)	123	11.07	2.27		681	11.52	1.95		0.0944049
	n	Median	Q1	Q3	n	Median	Q1	Q3
First EO (time)	123	09:08:00	08:09:26	10:43:14	682	08:45:47	07:56:00	09:44:38	0.131894
Latest EO (time)	123	20:43:20	19:44:22	21:25:46	681	20:36:36	19:41:01	21:25:30	0.78983
First main meal (time)	122	12:11:31	09:57:23	14:12:00	679	11:07:00	09:13:22	13:12:05	0.0130151
Eating midpoint (time)	123	14:56:13	14:08:52	15:45:53	681	14:41:31	14:04:05	15:28:00	0.222855
Chronotype	145	04:30:00	04:00:00	05:15:00	789	03:30:00	03:00:00	04:00:00	5.81116e-36
*ANCOVA p-values controlled for sex, age, BMI, ethnicity, and education.
